# Supplementary material for: Ticks are unlikely to play a role in leprosy transmission in the Comoros (East Africa) as they do not harbour M. leprae DNA
Source: Front Med (Lausanne). 2023 Oct 4;10:1238914. doi: 10.3389/fmed.2023.1238914 (PMC10582737; doi:10.3389/fmed.2023.1238914)
Supplement: Supplementary file 1 [file Table_1.XLSX]

## Sheet: Anjouan
Sample	Origin	Species	Stage	Sex	Cq IPC	Cq RLEP	M. leprae	Number of bacilli per tick
							Pos / Neg
AAY0002-1	Bovine	R. microplus	A	F	28.586	Undetermined	Negative	0
AAY0002-2	Bovine	R. microplus	A	F	28.575	Undetermined	Negative	0
AAY0002-3	Bovine	R. microplus	N	F	28.644	Undetermined	Negative	0
AAY0002-4	Bovine	R. microplus	A	F	28.571	Undetermined	Negative	0
AAY0002-5	Bovine	R. microplus	A	F	28.615	Undetermined	Negative	0
AAY0004-1	Bovine	R. microplus	A	F	28.586	Undetermined	Negative	0
AAY0004-2	Bovine	R. microplus	N	F	28.57	Undetermined	Negative	0
AAY0004-3	Bovine	R. microplus	N		28.537	Undetermined	Negative	0
AAY0004-4	Bovine	R. microplus	N	F	28.554	Undetermined	Negative	0
AAY0004-5	Bovine	R. microplus	N	F	28,587*	Undetermined*	Negative	0
AAY0005	Bovine	R. microplus	A	M	28.53	Undetermined	Negative	0
AAY0006	Bovine	R. microplus	A	F	28.595	Undetermined	Negative	0
AAY0007-1	Bovine	R. microplus	N	F	28.606	Undetermined	Negative	0
AAY0007-2	Bovine	R. microplus	A	F	28.598	Undetermined	Negative	0
AAY0007-3	Bovine	R. microplus	N	F	28.663	Undetermined	Negative	0
AAY0007-4	Bovine	R. microplus	A	F	28.675	Undetermined	Negative	0
AAY0007-5	Bovine	R. microplus	N	F	28.648	Undetermined	Negative	0
AAY0008-1	Bovine	R. microplus	A	F	28.652	Undetermined	Negative	0
AAY0008-2	Bovine	R. microplus	A	F	28.642	Undetermined	Negative	0
AAY0008-3	Bovine	R. microplus	A	F	28.62	Undetermined	Negative	0
AAY0008-4	Bovine	R. microplus	A	F	28.57	Undetermined	Negative	0
AAY0008-5	Bovine	R. microplus	N	F	28.647	Undetermined	Negative	0
AAY0011-1	Bovine	R. microplus	A	F	28.655	Undetermined	Negative	0
AAY0011-2	Bovine	R. microplus	A	F	28.621	Undetermined	Negative	0
AAY0011-3	Bovine	R. microplus	A	F	28.563	Undetermined	Negative	0
AAY0011-4	Bovine	R. microplus	A	F	28.697	Undetermined	Negative	0
AAY0011-5	Bovine	R. microplus	A	F	28.557	Undetermined	Negative	0
AAY0012	Bovine	R. microplus	A	M	28.571	Undetermined	Negative	0
AAY0013-1	Bovine	R. microplus	A	M	28.585	Undetermined	Negative	0
AAY0013-2	Bovine	R. microplus	A	F	28.581	Undetermined	Negative	0
AAY0013-3	Bovine	R. microplus	A	M	28.572	Undetermined	Negative	0
AAY0013-4	Bovine	R. microplus	A	M	28.502	Undetermined	Negative	0
AAY0013-5	Bovine	R. microplus	A	M	28.496	Undetermined	Negative	0
AAY0014-1	Bovine	R. microplus	N	F	28.55	Undetermined	Negative	0
AAY0014-2	Bovine	R. microplus	A	F	28.562	Undetermined	Negative	0
AAY0014-3	Bovine	R. microplus	A	F	28.623	Undetermined	Negative	0
AAY0014-4	Bovine	R. microplus	A	F	28.609	Undetermined	Negative	0
AAY0014-5	Bovine	R. microplus	A	F	28.574	Undetermined	Negative	0
AAY0015	Bovine	R. microplus	A	F	28.525	Undetermined	Negative	0
AAY0016-1	Bovine	A. variegatum	N		31.784	Undetermined	Negative	0
AAY0016-2	Bovine	R. microplus	N	F	28.564	Undetermined	Negative	0
AAY0016-3	Bovine	R. microplus	N	F	28.572	Undetermined	Negative	0
AAY0016-4	Bovine	R. microplus	N	F	28.59	Undetermined	Negative	0
AAY0016-5	Bovine	R. microplus	N	F	28.625	Undetermined	Negative	0
AAY0017-1	Bovine	R. microplus	N	F	28.611	Undetermined	Negative	0
AAY0017-2	Bovine	R. microplus	N	F	28.579	Undetermined	Negative	0
AAY0017-3	Bovine	R. microplus	N	F	29.055	Undetermined	Negative	0
AAY0017-4	Bovine	R. microplus	N	F	29.133	Undetermined	Negative	0
AAY0017-5	Bovine	R. microplus	N	F	29.139	Undetermined	Negative	0
AAY0018-1	Bovine	R. microplus	N	F	29.04	Undetermined	Negative	0
AAY0018-2	Bovine	R. microplus	N	F	29.036	Undetermined	Negative	0
AAY0018-3	Bovine	R. microplus	N	F	29.042	Undetermined	Negative	0
AAY0018-4	Bovine	R. microplus	A	F	29.063	Undetermined	Negative	0
AAY0018-5	Bovine	R. microplus	N	F	29.064	Undetermined	Negative	0
AAY0019-1	Bovine	R. microplus	A	F	29.065	Undetermined	Negative	0
AAY0019-2	Bovine	R. microplus	A	M	29.008	Undetermined	Negative	0
AAY0019-3	Bovine	R. microplus	A	M	29.04	Undetermined	Negative	0
AAY0019-4	Bovine	R. microplus	A	F	29.036	Undetermined	Negative	0
AAY0019-5	Bovine	R. microplus	A	F	29.019	Undetermined	Negative	0
AAY0021-1	Bovine	R. microplus	A	F	29.12	Undetermined	Negative	0
AAY0021-2	Bovine	R. microplus	A	F	29.043	Undetermined	Negative	0
AAY0021-3	Bovine	R. microplus	A	F	29.05	Undetermined	Negative	0
AAY0021-4	Bovine	R. microplus	A	F	29.052	Undetermined	Negative	0
AAY0021-5	Bovine	R. microplus	N	F	29.056	Undetermined	Negative	0
AAY0022-1	Bovine	R. microplus	A	F	29.068	Undetermined	Negative	0
AAY0022-2	Bovine	R. microplus	A	F	29.081	Undetermined	Negative	0
AAY0022-3	Bovine	R. microplus	A	M	29.115	Undetermined	Negative	0
AAY0022-4	Bovine	R. microplus	A	F	29.071	Undetermined	Negative	0
AAY0022-5	Bovine	R. microplus	A	F	29.093	Undetermined	Negative	0
AAY0025-1	Bovine	R. microplus	A	F	29.143	Undetermined	Negative	0
AAY0025-2	Bovine	R. microplus	A	F	28.808	Undetermined	Negative	0
AAY0025-3	Bovine	R. microplus	A	F	28.69	Undetermined	Negative	0
AAY0025-4	Bovine	R. microplus	A	F	28.744	Undetermined	Negative	0
AAY0025-5	Bovine	R. microplus	A	F	28.682	Undetermined	Negative	0
AAY0026-1	Bovine	R. microplus	A	M	28.755	Undetermined	Negative	0
AAY0026-2	Bovine	R. microplus	A	M	28.715	Undetermined	Negative	0
AAY0026-3	Bovine	R. microplus	A	F	28.69	Undetermined	Negative	0
AAY0026-4	Bovine	R. microplus	A	F	28.698	Undetermined	Negative	0
AAY0027-1	Bovine	R. microplus	N	F	28.693	Undetermined	Negative	0
AAY0027-2	Bovine	R. microplus	N	F	28.69	Undetermined	Negative	0
AAY0027-3	Bovine	R. microplus	N	F	28.746	Undetermined	Negative	0
AAY0027-4	Bovine	R. microplus	N	F	28.75	Undetermined	Negative	0
AAY0027-5	Bovine	R. microplus	N	F	28.682	Undetermined	Negative	0
AAY0028-1	Bovine	R. microplus	N	F	28.645	Undetermined	Negative	0
AAY0028-2	Bovine	R. microplus	N	F	28.645	Undetermined	Negative	0
AAY0028-3	Bovine	R. microplus	N	F	28.831	Undetermined	Negative	0
AAY0028-4	Bovine	R. microplus	N	F	28.762	Undetermined	Negative	0
AAY0028-5	Bovine	R. microplus	N	F	28.759	Undetermined	Negative	0
AAY0029	Bovine	R. microplus	N	F	28.846	Undetermined	Negative	0
AAY0031-1	Bovine	R. microplus	A	F	28.823	Undetermined	Negative	0
AAY0031-2	Bovine	R. microplus	A	F	28.869	Undetermined	Negative	0
AAY0031-3	Bovine	R. microplus	A	F	28.884	Undetermined	Negative	0
AAY0031-4	Bovine	R. microplus	A	F	29.364	Undetermined	Negative	0
AAY0031-5	Bovine	R. microplus	A	F	29.459	Undetermined	Negative	0
AAY0032-1	Bovine	R. microplus	A	M	29.293	Undetermined	Negative	0
AAY0032-2	Bovine	R. microplus	A	M	29.263	Undetermined	Negative	0
AAY0032-3	Bovine	R. microplus	A	M	29.307	Undetermined	Negative	0
AAY0032-4	Bovine	R. microplus	A	M	29.299	Undetermined	Negative	0
AAY0032-5	Bovine	R. microplus	A	M	29.216	Undetermined	Negative	0
AAY0033-1	Bovine	R. microplus	A	F	29.293	Undetermined	Negative	0
AAY0033-2	Bovine	R. microplus	A	F	29.301	Undetermined	Negative	0
AAY0033-3	Bovine	R. microplus	A	F	29.389	Undetermined	Negative	0
AAY0033-4	Bovine	R. microplus	A	F	29.293	Undetermined	Negative	0
AAY0033-5	Bovine	R. microplus	A	F	29.335	Undetermined	Negative	0
AAY0034-1	Bovine	R. microplus	A	F	29.402	Undetermined	Negative	0
AAY0034-2	Bovine	R. microplus	A	M	29.324	Undetermined	Negative	0
AAY0034-3	Bovine	R. microplus	A	F	29.226	Undetermined	Negative	0
AAY0034-4	Bovine	R. microplus	A	F	29.32	Undetermined	Negative	0
AAY0034-5	Bovine	R. microplus	A	F	29.311	Undetermined	Negative	0
AAY0036-1	Bovine	R. microplus	A	F	29.383	Undetermined	Negative	0
AAY0036-2	Bovine	R. microplus	A	F	29.336	Undetermined	Negative	0
AAY0036-3	Bovine	R. microplus	A	F	29.312	Undetermined	Negative	0
AAY0036-4	Bovine	R. microplus	A	F	29.425	Undetermined	Negative	0
AAY0036-5	Bovine	R. microplus	A	F	29.414	Undetermined	Negative	0
AAY0037-1	Bovine	R. microplus	A	M	29.2	Undetermined	Negative	0
AAY0037-2	Bovine	R. microplus	A	M	29.238	Undetermined	Negative	0
AAY0037-3	Bovine	R. microplus	A	M	29.155	Undetermined	Negative	0
AAY0037-4	Bovine	R. microplus	A	M	29.131	Undetermined	Negative	0
AAY0037-5	Bovine	R. microplus	A	M	29.111	Undetermined	Negative	0
AAY0038	Bovine	A. variegatum	A	M	29.172	Undetermined	Negative	0
AAY0039-1	Bovine	R. microplus	A	F	29.09	Undetermined	Negative	0
AAY0039-2	Bovine	R. microplus	A	F	29.188	Undetermined	Negative	0
AAY0039-3	Bovine	R. microplus	A	F	29.092	Undetermined	Negative	0
AAY0039-4	Bovine	R. microplus	A	F	29.052	Undetermined	Negative	0
AAY0039-5	Bovine	R. microplus	A	F	29.19	Undetermined	Negative	0
AAY0041	Bovine	A. variegatum	A	F	29.108	Undetermined	Negative	0
AAY0042-1	Bovine	R. microplus	A	F	29.031	Undetermined	Negative	0
AAY0042-2	Bovine	R. microplus	A	F	29.097	Undetermined	Negative	0
AAY0042-3	Bovine	R. microplus	A	F	29.091	Undetermined	Negative	0
AAY0043-1	Bovine	R. microplus	A	F	29.156	Undetermined	Negative	0
AAY0043-2	Bovine	R. microplus	A	F	29.114	Undetermined	Negative	0
AAY0043-3	Bovine	R. microplus	A	F	29.005	Undetermined	Negative	0
AAY0043-4	Bovine	R. microplus	A	F	29.18	Undetermined	Negative	0
AAY0043-5	Bovine	R. microplus	A	F	29.166	Undetermined	Negative	0
Total: 134

## Sheet: Mohéli
Sample	Origin	Species	Stage	Sex	Cq IPC	Cq RLEP	M. leprae Pos / Neg	Number of bacilli per tick
MAY0002-1	Bovine	R. microplus	N	F	29.174	Undetermined	Negative	0
MAY0002-2	Bovine	R. microplus	N	F	29.111	Undetermined	Negative	0
MAY0002-3	Bovine	R. microplus	N	F	29.599	Undetermined	Negative	0
MAY0005-1	Bovine	R. microplus	A	F	29.515	Undetermined	Negative	0
MAY0005-2	Bovine	R. microplus	A	F	29.565	Undetermined	Negative	0
MAY0005-3	Bovine	R. microplus	A	F	29.553	Undetermined	Negative	0
MAY0005-4	Bovine	R. microplus	A	F	29.508	Undetermined	Negative	0
MAY0005-5	Bovine	R. microplus	A	F	29.491	Undetermined	Negative	0
MAY0006-1	Bovine	R. microplus	A	M	29.428	Undetermined	Negative	0
MAY0006-2	Bovine	R. microplus	A	M	29.505	Undetermined	Negative	0
MAY0008-1	Bovine	R. microplus	A	F	29.532	Undetermined	Negative	0
MAY0008-2	Bovine	R. microplus	A	F	29.462	Undetermined	Negative	0
MAY0008-3	Bovine	R. microplus	A	F	29.516	Undetermined	Negative	0
MAY0008-4	Bovine	R. microplus	A	F	29.495	Undetermined	Negative	0
MAY0008-5	Bovine	R. microplus	A	F	29.444	Undetermined	Negative	0
MAY0009-1	Bovine	R. microplus	A	M	29.483	Undetermined	Negative	0
MAY0009-2	Bovine	R. microplus	N	F	29.559	Undetermined	Negative	0
MAY0009-3	Bovine	R. microplus	A	M	29.61	Undetermined	Negative	0
MAY0011-1	Bovine	A. variegatum	N		29.512	Undetermined	Negative	0
MAY0011-2	Bovine	R. microplus	N	F	29.501	Undetermined	Negative	0
MAY0013-1	Bovine	R. microplus	A	F	29.646	Undetermined	Negative	0
MAY0013-2	Bovine	R. microplus	A	F	29.649	Undetermined	Negative	0
MAY0013-3	Bovine	R. microplus	A	F	29.518	Undetermined	Negative	0
MAY0013-4	Bovine	R. microplus	A	F	26.914	Undetermined	Negative	0
MAY0013-5	Bovine	R. microplus	A	F	27.04	Undetermined	Negative	0
MAY0013'	Bovine	A. variegatum	N		27.013	Undetermined	Negative	0
MAY0014	Bovine	A. variegatum	N		26.919	Undetermined	Negative	0
MAY0015-1	Bovine	R. microplus	A	M	26.906	Undetermined	Negative	0
MAY0015-2	Bovine	R. microplus	A	F	26.875	Undetermined	Negative	0
MAY0015-3	Bovine	R. microplus	A	M	26.895	Undetermined	Negative	0
MAY0015-4	Bovine	R. microplus	A	M	26.993	Undetermined	Negative	0
MAY0015-5	Bovine	R. microplus	A	M	26.914	Undetermined	Negative	0
MAY0017	Bovine	A. variegatum	N		26.986	Undetermined	Negative	0
MAY0018-1	Bovine	R. microplus	A	M	26.93	Undetermined	Negative	0
MAY0018-2	Bovine	R. microplus	A	M	26.973	Undetermined	Negative	0
MAY0018-3	Bovine	R. microplus	A	F	26.973	Undetermined	Negative	0
MAY0018-4	Bovine	R. microplus	A	M	26.962	Undetermined	Negative	0
MAY0018-5	Bovine	R. microplus	A	M	26.88	Undetermined	Negative	0
MAY0019-1	Bovine	R. microplus	A	F	26.936	Undetermined	Negative	0
MAY0019-2	Bovine	R. microplus	A	F	26.952	Undetermined	Negative	0
MAY0019-3	Bovine	R. microplus	A	F	26.954	Undetermined	Negative	0
MAY0019-4	Bovine	R. microplus	A	F	26.955	Undetermined	Negative	0
MAY0019-5	Bovine	R. microplus	A	F	26.943	Undetermined	Negative	0
MAY0021-1	Bovine	R. microplus	A	F	26.961	Undetermined	Negative	0
MAY0021-2	Bovine	R. microplus	A	F	27.304	Undetermined	Negative	0
MAY0021-3	Bovine	R. microplus	N	F	27.477	Undetermined	Negative	0
MAY0021-4	Bovine	R. microplus	A	F	27.324	Undetermined	Negative	0
MAY0021-5	Bovine	R. microplus	A	F	27.315	Undetermined	Negative	0
MAY0023-1	Bovine	R. microplus	A	F	27.336	Undetermined	Negative	0
MAY0023-2	Bovine	R. microplus	A	F	27.293	Undetermined	Negative	0
MAY0023-3	Bovine	R. microplus	A	F	27.334	Undetermined	Negative	0
MAY0023-4	Bovine	R. microplus	A	F	27.354	Undetermined	Negative	0
MAY0023-5	Bovine	R. microplus	A	F	27.295	Undetermined	Negative	0
MAY0025	Bovine	R. microplus	A	M	27.317	Undetermined	Negative	0
MAY0026-1	Bovine	R. microplus	A	F	27.318	Undetermined	Negative	0
MAY0026-2	Bovine	R. microplus	A	F	27.282	Undetermined	Negative	0
MAY0026-3	Bovine	R. microplus	A	F	27.312	Undetermined	Negative	0
MAY0026-4	Bovine	R. microplus	N	F	27.266	Undetermined	Negative	0
MAY0026-5	Bovine	R. microplus	A	F	27.287	Undetermined	Negative	0
MAY0027-1	Bovine	A. variegatum	L		27.275	Undetermined	Negative	0
MAY0027-2	Bovine	A. variegatum	N		27.279	Undetermined	Negative	0
MAY0027-3	Bovine	A. variegatum	L		27.339	Undetermined	Negative	0
MAY0028	Bovine	R. microplus	A	M	27.369	Undetermined	Negative	0
MAY0030-1	Bovine	R. microplus	A	F	27.283	Undetermined	Negative	0
MAY0030-2	Bovine	R. microplus	N	F	27.381	Undetermined	Negative	0
MAY0030-3	Bovine	R. microplus	N	F	27.313	Undetermined	Negative	0
MAY0030-4	Bovine	R. microplus	N	F	27.379	Undetermined	Negative	0
MAY0030-5	Bovine	R. microplus	N	F	27.333	Undetermined	Negative	0
MAY0031	Bovine	R. microplus	A	M	28.453	Undetermined	Negative	0
MAY0033-1	Bovine	R. microplus	A	F	28.498	Undetermined	Negative	0
MAY0033-2	Bovine	R. microplus	A	F	28.443	Undetermined	Negative	0
MAY0033-3	Bovine	R. microplus	A	F	28.478	Undetermined	Negative	0
MAY0034	Bovine	R. microplus	A	M	28.427	Undetermined	Negative	0
MAY0036	Bovine	R. microplus	N	F	28.377	Undetermined	Negative	0
MAY0039	Bovine	R. microplus	A	F	28.394	Undetermined	Negative	0
MAY0040-1	Bovine	R. microplus	N	F	28.509	Undetermined	Negative	0
MAY0040-2	Bovine	R. microplus	N	F	28.352	Undetermined	Negative	0
MAY0040-3	Bovine	R. microplus	N	F	28.436	Undetermined	Negative	0
MAY0040-4	Bovine	R. microplus	N	F	28.396	Undetermined	Negative	0
MAY0040-5	Bovine	R. microplus	N	F	28.456	Undetermined	Negative	0
MAY0042-1	Bovine	R. microplus	N	F	28.375	Undetermined	Negative	0
MAY0042-2	Bovine	R. microplus	N	F	28.425	Undetermined	Negative	0
MAY0042-3	Bovine	R. microplus	N	F	28.564	Undetermined	Negative	0
MAY0042-4	Bovine	R. microplus	N	F	28.502	Undetermined	Negative	0
MAY0043-1	Bovine	R. microplus	A	F	28.443	Undetermined	Negative	0
MAY0043-2	Bovine	R. microplus	N	F	28.529	Undetermined	Negative	0
MAY0043-3	Bovine	R. microplus	A	F	28.456	Undetermined	Negative	0
MAY0043-4	Bovine	R. microplus	A	F	28.484	Undetermined	Negative	0
MAY0043-5	Bovine	R. microplus	A	F	28.479	Undetermined	Negative	0
MAY0045	Bovine	R. microplus	A	M	29.468	Undetermined	Negative	0
MAY0046-1	Bovine	R. microplus	N	F	29.391	Undetermined	Negative	0
MAY0046-2	Bovine	R. microplus	N	F	29.398	Undetermined	Negative	0
MAY0048-1	Bovine	R. microplus	N	F	29.487	Undetermined	Negative	0
MAY0048-2	Bovine	R. microplus	N	F	29.439	Undetermined	Negative	0
MAY0048-3	Bovine	R. microplus	N	F	29.344	Undetermined	Negative	0
MAY0048-4	Bovine	R. microplus	N	F	29.364	Undetermined	Negative	0
MAY0048-5	Bovine	R. microplus	N	F	29.422	Undetermined	Negative	0
MAY0049-1	Bovine	R. microplus	A	F	29.395	Undetermined	Negative	0
MAY0049-2	Bovine	R. microplus	A	F	29.363	Undetermined	Negative	0
MAY0049-3	Bovine	R. microplus	A	F	29.382	Undetermined	Negative	0
MAY0049-4	Bovine	R. microplus	A	F	29.33	Undetermined	Negative	0
MAY0049-5	Bovine	R. microplus	A	F	29.351	Undetermined	Negative	0
MAY0050-1	Bovine	R. microplus	A	M	29.375	Undetermined	Negative	0
MAY0050-2	Bovine	R. microplus	A	M	29.437	Undetermined	Negative	0
MAY0050-3	Bovine	R. microplus	A	M	29.413	Undetermined	Negative	0
MAY0051-1	Bovine	R. microplus	A	F	29.49	Undetermined	Negative	0
MAY0051-2	Bovine	R. microplus	A	F	29.415	Undetermined	Negative	0
MAY0051-3	Bovine	R. microplus	N	F	29.439	Undetermined	Negative	0
MAY0051-4	Bovine	R. microplus	A	F	29.326	Undetermined	Negative	0
MAY0051-5	Bovine	R. microplus	A	F	29.442	Undetermined	Negative	0
MAY0053-1	Bovine	R. microplus	A	F	29.381	Undetermined	Negative	0
MAY0053-2	Bovine	R. microplus	A	F	29.412	Undetermined	Negative	0
MAY0053-3	Bovine	R. microplus	A	F	27.352	Undetermined	Negative	0
MAY0054-1	Bovine	R. microplus	A	F	27.448	Undetermined	Negative	0
MAY0054-2	Bovine	R. microplus	A	F	27.385	Undetermined	Negative	0
MAY0054-3	Bovine	R. microplus	N	F	27.377	Undetermined	Negative	0
MAY0054-4	Bovine	R. microplus	N	F	27.296	Undetermined	Negative	0
MAY0054-5	Bovine	R. microplus	N	F	27.374	Undetermined	Negative	0
MAY0055	Bovine	R. microplus	N	F	27.228	Undetermined	Negative	0
MAY0056-1	Bovine	R. microplus	A	F	27.311	Undetermined	Negative	0
MAY0056-2	Bovine	R. microplus	A	F	27.324	Undetermined	Negative	0
MAY0056-3	Bovine	R. microplus	A	F	27.237	Undetermined	Negative	0
MAY0058-1	Bovine	R. microplus	A	F	27.266	Undetermined	Negative	0
MAY0058-2	Bovine	R. microplus	A	F	27.31	Undetermined	Negative	0
MAY0058-3	Bovine	R. microplus	A	F	27.241	Undetermined	Negative	0
MAY0058-4	Bovine	R. microplus	A	F	27.36	Undetermined	Negative	0
MAY0058-5	Bovine	R. microplus	A	F	27.301	Undetermined	Negative	0
MAY0059-1	Bovine	R. microplus	N	F	27.331	Undetermined	Negative	0
MAY0059-2	Bovine	R. microplus	N	F	27.325	Undetermined	Negative	0
Total: 129

## Sheet: Grande Comore
Sample	Origin	Species	Stage	Sex	Cq IPC	Cq RLEP	M. leprae Pos / Neg	Number of bacilli per tick
GAY0005-1	Caprine	R. microplus	A	F	27.549	Undetermined	Negative	0
GAY0005-2	Caprine	R. microplus	A	F	27.743	Undetermined	Negative	0
GAY0005-3	Caprine	R. microplus	A	M	27,211*	Undetermined*	Negative	0
GAY0005-4	Caprine	R. microplus	A	F	27.901	Undetermined	Negative	0
GAY0005-5	Caprine	R. microplus	A	F	27.693	Undetermined	Negative	0
GAY0005-6	Caprine	R. microplus	A	F	27.321	Undetermined	Negative	0
GAY0005-7	Caprine	R. microplus	A	F	27.607	Undetermined	Negative	0
GAY0005-8	Caprine	R. microplus	A	F	27.205	Undetermined	Negative	0
GAY0006-1	Caprine	R. microplus	A	F	27.183	Undetermined	Negative	0
GAY0006-2	Caprine	R. microplus	A	F	27.145	Undetermined	Negative	0
GAY0006-3	Caprine	R. microplus	A	F	27.063	Undetermined	Negative	0
GAY0006-4	Caprine	R. microplus	A	F	27.111	Undetermined	Negative	0
GAY0006-5	Caprine	R. microplus	A	F	27.048	Undetermined	Negative	0
GAY0006-6	Caprine	R. microplus	A	M	27.117	Undetermined	Negative	0
GAY0006-7	Caprine	R. microplus	A	M	27.045	Undetermined	Negative	0
GAY0006-8	Caprine	R. microplus	A	M	27.101	Undetermined	Negative	0
GAY0006-9	Caprine	R. microplus	N	F	27.093	Undetermined	Negative	0
GAY0006-10	Caprine	R. microplus	N		27.092	Undetermined	Negative	0
GAY0007-2	Caprine	A. variegatum	N		27.171	Undetermined	Negative	0
GAY0009-2	Bovine	A. variegatum	A	M	27.279	Undetermined	Negative	0
GAY0012-1	Bovine	A. variegatum	A	F	27.146	Undetermined	Negative	0
GAY0014-2	Bovine	A. variegatum	N		27.19	Undetermined	Negative	0
GAY0018-1	Bovine	R. microplus	A	F	27.144	Undetermined	Negative	0
GAY0018-2	Bovine	R. microplus	A	M	27.231	Undetermined	Negative	0
GAY0018-3	Bovine	R. microplus	A	M	27.176	Undetermined	Negative	0
GAY0018-4	Bovine	R. microplus	N	F	28.78	Undetermined	Negative	0
GAY0019-7	Bovine	A. variegatum	A	F	28.827	Undetermined	Negative	0
GAY0022-1	Bovine	R. microplus	A	M	28.747	Undetermined	Negative	0
GAY0022-2	Bovine	R. microplus	A	M	28.74	Undetermined	Negative	0
GAY0022-3	Bovine	R. microplus	A	M	28.795	Undetermined	Negative	0
GAY0023-1	Bovine	R. microplus	N	F	28.737	Undetermined	Negative	0
GAY0023-2	Bovine	R. microplus	A	F	28.725	Undetermined	Negative	0
GAY0023-3	Bovine	R. microplus	A	M	28.698	Undetermined	Negative	0
GAY0023-4	Bovine	R. microplus	A	F	28.694	Undetermined	Negative	0
GAY0023-5	Bovine	R. microplus	A	M	28.665	Undetermined	Negative	0
GAY0023-6	Bovine	R. microplus	A	F	28.641	Undetermined	Negative	0
GAY0023-7	Bovine	R. microplus	A	F	28.682	Undetermined	Negative	0
GAY0023-8	Bovine	R. microplus	A	M	28.704	Undetermined	Negative	0
GAY0023-9	Bovine	R. microplus	A	F	28.739	Undetermined	Negative	0
GAY0023-10	Bovine	R. microplus	A	F	28.758	Undetermined	Negative	0
GAY0023-11	Bovine	R. microplus	A	F	28.795	Undetermined	Negative	0
GAY0023-12	Bovine	R. microplus	A	F	28.798	Undetermined	Negative	0
GAY0023-13	Bovine	R. microplus	A	F	29.143	Undetermined	Negative	0
GAY0023-14	Bovine	R. microplus	A	F	28.701	Undetermined	Negative	0
GAY0023-15	Bovine	R. microplus	A	M	28.679	Undetermined	Negative	0
GAY0023-16	Bovine	R. microplus	N	F	28.697	Undetermined	Negative	0
GAY0023-17	Bovine	R. microplus	N	F	28.751	Undetermined	Negative	0
GAY0024'-1	?	R. microplus	A	M	28.75	Undetermined	Negative	0
GAY0024'-2	?	R. microplus	A	M	28.759	Undetermined	Negative	0
GAY0024'-3	?	R. microplus	A	M	28.31	Undetermined	Negative	0
GAY0024'-3b**	?	R. microplus	A	M	26.776	Undetermined	Negative	0
GAY0024-1	Bovine	R. microplus	A	M	28.392	Undetermined	Negative	0
GAY0028	Bovine	R. microplus	A	F	28.395	Undetermined	Negative	0
GAY0033-1	Bovine	R. microplus	N		28.375	Undetermined	Negative	0
GAY0033-2	Bovine	R. microplus	N		28.322	Undetermined	Negative	0
GAY0036'	Caprine	A. variegatum	N		28.331	Undetermined	Negative	0
GAY0038	Caprine	R. microplus	A	F	28.3	Undetermined	Negative	0
GAY0045-1	Bovine	R. microplus	A	F	28.328	Undetermined	Negative	0
GAY0045-2	Bovine	R. microplus	A	F	28.325	Undetermined	Negative	0
GAY0045-3	Bovine	R. microplus	A	F	28.421	Undetermined	Negative	0
GAY0045-4	Bovine	R. microplus	A	F	28.311	Undetermined	Negative	0
GAY0045-5	Bovine	R. microplus	A	F	28.455	Undetermined	Negative	0
GAY0045-6	Bovine	R. microplus	A	F	28.481	Undetermined	Negative	0
GAY0045-7	Bovine	R. microplus	A	F	28.297	Undetermined	Negative	0
GAY0045-8	Bovine	R. microplus	A	F	28.323	Undetermined	Negative	0
GAY0045-9	Bovine	R. microplus	A	F	28.293	Undetermined	Negative	0
GAY0045-10	Bovine	R. microplus	A	F	28.311	Undetermined	Negative	0
GAY0045-11	Bovine	R. microplus	A	F	28.374	Undetermined	Negative	0
GAY0045-12	Bovine	R. microplus	A	F	28.339	Undetermined	Negative	0
GAY0045-13	Bovine	R. microplus	A	F	28.32	Undetermined	Negative	0
GAY0045-14	Bovine	R. microplus	A	F	28.365	Undetermined	Negative	0
GAY0045-15	Bovine	R. microplus	A	F	28.27	Undetermined	Negative	0
GAY0045-16	Bovine	R. microplus	A	F	28.151	Undetermined	Negative	0
GAY0045-17	Bovine	R. microplus	A	F	28.153	Undetermined	Negative	0
GAY0045-18	Bovine	R. microplus	A	F	28.223	Undetermined	Negative	0
GAY0045-19	Bovine	R. microplus	A	F	28.224	Undetermined	Negative	0
GAY0046-1	Bovine	R. microplus	A	F	27,657*	Undetermined*	Negative	0
GAY0046-2	Bovine	R. microplus	A	F	28.174	Undetermined	Negative	0
GAY0046-3	Bovine	R. microplus	A	F	28.173	Undetermined	Negative	0
GAY0046-4	Bovine	R. microplus	A	F	28.226	Undetermined	Negative	0
GAY0046-5	Bovine	R. microplus	A	F	28.088	Undetermined	Negative	0
GAY0046-6	Bovine	R. microplus	A	F	28.18	Undetermined	Negative	0
GAY0046-7	Bovine	R. microplus	A	F	28.116	Undetermined	Negative	0
GAY0046-8	Bovine	R. microplus	A	F	28.117	Undetermined	Negative	0
GAY0046-9	Bovine	R. microplus	A	F	28.242	Undetermined	Negative	0
GAY0046-10	Bovine	R. microplus	A	F	28.278	Undetermined	Negative	0
GAY0046-11	Bovine	R. microplus	A	F	28.283	Undetermined	Negative	0
GAY0046-12	Bovine	R. microplus	A	F	28.234	Undetermined	Negative	0
GAY0046-13	Bovine	R. microplus	A	F	28.153	Undetermined	Negative	0
GAY0046-14	Bovine	R. microplus	A	F	28.263	Undetermined	Negative	0
GAY0046-15	Bovine	R. microplus	A	F	28.241	Undetermined	Negative	0
GAY0046-16	Bovine	R. microplus	A	F	28.321	Undetermined	Negative	0
GAY0046-17	Bovine	R. microplus	A	F	29.184	Undetermined	Negative	0
GAY0046-18	Bovine	R. microplus	A	M	29.141	Undetermined	Negative	0
GAY0049-10	Bovine	R. microplus	A	F	29.111	Undetermined	Negative	0
GAY0049-11	Bovine	R. microplus	A	F	29.197	Undetermined	Negative	0
GAY0049-12	Bovine	R. microplus	A	F	29.17	Undetermined	Negative	0
GAY0049-13	Bovine	R. microplus	A	F	29.107	Undetermined	Negative	0
GAY0049-14	Bovine	R. microplus	A	F	29.067	Undetermined	Negative	0
GAY0049-15	Bovine	R. microplus	A	F	29.145	Undetermined	Negative	0
GAY0049-16	Bovine	R. microplus	A	F	29.112	Undetermined	Negative	0
GAY0049-17	Bovine	R. microplus	A	F	29.071	Undetermined	Negative	0
GAY0049-18	Bovine	R. microplus	A	F	29.157	Undetermined	Negative	0
GAY0049-19	Bovine	R. microplus	A	F	29.143	Undetermined	Negative	0
GAY0049-20	Bovine	R. microplus	A	F	29.1	Undetermined	Negative	0
GAY0049-21	Bovine	R. microplus	A	F	29.16	Undetermined	Negative	0
GAY0049-22	Bovine	R. microplus	A	F	29.253	Undetermined	Negative	0
GAY0049-23	Bovine	R. microplus	A	F	29.234	Undetermined	Negative	0
GAY0049-24	Bovine	R. microplus	A	F	29.203	Undetermined	Negative	0
GAY0049-25	Bovine	R. microplus	A	F	29.187	Undetermined	Negative	0
GAY0049-26	Bovine	R. microplus	A	F	29.106	Undetermined	Negative	0
GAY0049-27	Bovine	R. microplus	A	F	29.154	Undetermined	Negative	0
GAY0049-28	Bovine	R. microplus	A	F	29.252	Undetermined	Negative	0
GAY0049-29	Bovine	R. microplus	A	F	29.147	Undetermined	Negative	0
GAY0049-30	Bovine	R. microplus	A	F	29.186	Undetermined	Negative	0
GAY0049-31	Bovine	R. microplus	A	F	28.185	Undetermined	Negative	0
GAY0049-32	Bovine	R. microplus	A	F	28.26	Undetermined	Negative	0
GAY0049-33	Bovine	R. microplus	A	F	28.203	Undetermined	Negative	0
GAY0049-34	Bovine	R. microplus	A	F	28.184	Undetermined	Negative	0
GAY0049-35	Bovine	R. microplus	A	F	28.185	Undetermined	Negative	0
GAY0049-36	Bovine	R. microplus	A	F	28.194	Undetermined	Negative	0
GAY0049-37	Bovine	R. microplus	A	M	28.155	Undetermined	Negative	0
GAY0049-38	Bovine	R. microplus	A	M	28.168	Undetermined	Negative	0
GAY0049-39	Bovine	R. microplus	N		28.125	Undetermined	Negative	0
GAY0049-40	Bovine	R. microplus	N		28.117	Undetermined	Negative	0
GAY0049-41	Bovine	R. microplus	N		28.157	Undetermined	Negative	0
GAY0051-1	Bovine	R. microplus	A	M	28.213	Undetermined	Negative	0
GAY0051-2	Bovine	R. microplus	A	M	28.173	Undetermined	Negative	0
GAY0051-3	Bovine	R. microplus	A	M	27,574*	Undetermined*	Negative	0
GAY0051-4	Bovine	R. microplus	A	M	28.18	Undetermined	Negative	0
GAY0051-5	Bovine	R. microplus	A	M	28.178	Undetermined	Negative	0
GAY0051-6	Bovine	R. microplus	A	M	28.115	Undetermined	Negative	0
GAY0051-7	Bovine	R. microplus	A	M	28.201	Undetermined	Negative	0
GAY0051-8	Bovine	R. microplus	A	M	28.208	Undetermined	Negative	0
GAY0051-9	Bovine	R. microplus	A	M	28.186	Undetermined	Negative	0
GAY0051-10	Bovine	R. microplus	A	M	28.261	Undetermined	Negative	0
GAY0051-11	Bovine	R. microplus	A	M	28.251	Undetermined	Negative	0
GAY0051-12	Bovine	R. microplus	A	M	29.23	Undetermined	Negative	0
GAY0051-13	Bovine	R. microplus	A	M	29.175	Undetermined	Negative	0
GAY0051-14	Bovine	R. microplus	A	M	29.121	Undetermined	Negative	0
GAY0051-15	Bovine	R. microplus	A	M	29.242	Undetermined	Negative	0
GAY0051-16	Bovine	R. microplus	A	M	29.141	Undetermined	Negative	0
GAY0051-17	Bovine	R. microplus	A	M	29.125	Undetermined	Negative	0
GAY0051-18	Bovine	R. microplus	A	M	29.132	Undetermined	Negative	0
GAY0051-19	Bovine	R. microplus	A	M	29.086	Undetermined	Negative	0
GAY0051-20	Bovine	R. microplus	A	M	29.071	Undetermined	Negative	0
GAY0052-1	Bovine	R. microplus	A	M	29.117	Undetermined	Negative	0
GAY0052-2	Bovine	R. microplus	A	M	29.139	Undetermined	Negative	0
GAY0052-2b**	Bovine	R. microplus	A	M	26.702	Undetermined	Negative	0
GAY0052-3	Bovine	R. microplus	A	M	29.089	Undetermined	Negative	0
GAY0052-4	Bovine	R. microplus	A	M	29.143	Undetermined	Negative	0
GAY0052-5	Bovine	R. microplus	A	M	29.149	Undetermined	Negative	0
GAY0052-6	Bovine	R. microplus	A	M	29.197	Undetermined	Negative	0
GAY0052-7	Bovine	R. microplus	A	M	29.164	Undetermined	Negative	0
GAY0052-8	Bovine	R. microplus	A	M	29.216	Undetermined	Negative	0
GAY0052-9	Bovine	R. microplus	A	M	29.14	Undetermined	Negative	0
GAY0052-10	Bovine	R. microplus	A	M	29.124	Undetermined	Negative	0
GAY0052-11	Bovine	R. microplus	A	M	29.18	Undetermined	Negative	0
GAY0052-12	Bovine	R. microplus	A	M	29.251	Undetermined	Negative	0
GAY0052-13	Bovine	R. microplus	A	M	29.227	Undetermined	Negative	0
GAY0052-14	Bovine	R. microplus	A	M	29.194	Undetermined	Negative	0
GAY0052-15	Bovine	R. microplus	A	M	25.897	Undetermined	Negative	0
GAY0052-16	Bovine	R. microplus	A	M	25.9	Undetermined	Negative	0
GAY0053-6	Bovine	R. microplus	A	F	25.912	Undetermined	Negative	0
GAY0053-7	Bovine	R. microplus	A	F	25.881	Undetermined	Negative	0
GAY0053-8	Bovine	R. microplus	A	F	25.889	Undetermined	Negative	0
GAY0053-9	Bovine	R. microplus	A	F	25.837	Undetermined	Negative	0
GAY0053-10	Bovine	R. microplus	A	F	25.836	Undetermined	Negative	0
GAY0053-11	Bovine	R. microplus	A	F	25.866	Undetermined	Negative	0
GAY0053-12	Bovine	R. microplus	A	F	25.885	Undetermined	Negative	0
GAY0053-13	Bovine	R. microplus	A	F	25.836	Undetermined	Negative	0
GAY0053-14	Bovine	R. microplus	A	F	25.895	Undetermined	Negative	0
GAY0053-15	Bovine	R. microplus	A	F	25.923	Undetermined	Negative	0
GAY0053-16	Bovine	R. microplus	A	F	25.839	Undetermined	Negative	0
GAY0053-17	Bovine	R. microplus	A	F	25.84	Undetermined	Negative	0
GAY0053-18	Bovine	R. microplus	A	F	25.884	Undetermined	Negative	0
GAY0053-19	Bovine	R. microplus	A	F	25.889	Undetermined	Negative	0
GAY0053-20	Bovine	R. microplus	A	F	25.91	Undetermined	Negative	0
GAY0053-21	Bovine	R. microplus	A	F	25.872	Undetermined	Negative	0
GAY0053-22	Bovine	R. microplus	A	F	25.937	Undetermined	Negative	0
GAY0053-23	Bovine	R. microplus	A	F	25.899	Undetermined	Negative	0
GAY0053-24	Bovine	R. microplus	A	F	25.924	Undetermined	Negative	0
GAY0053-25	Bovine	R. microplus	A	F	29.028	Undetermined	Negative	0
GAY0053-26	Bovine	R. microplus	A	F	29.124	Undetermined	Negative	0
GAY0053-27	Bovine	R. microplus	A	F	29.136	Undetermined	Negative	0
GAY0053-28	Bovine	R. microplus	A	F	28.989	Undetermined	Negative	0
GAY0053-29	Bovine	R. microplus	A	F	29.001	Undetermined	Negative	0
GAY0053-30	Bovine	R. microplus	N		29.039	Undetermined	Negative	0
GAY0053-31	Bovine	R. microplus	N		29.023	Undetermined	Negative	0
GAY0053-32	Bovine	R. microplus	N		28.988	Undetermined	Negative	0
GAY0055-1	Bovine	R. microplus	A	F	29.023	Undetermined	Negative	0
GAY0055-2	Bovine	R. microplus	A	F	29.049	Undetermined	Negative	0
GAY0055-3	Bovine	R. microplus	A	F	28.984	Undetermined	Negative	0
GAY0055-4	Bovine	R. microplus	A	F	29.069	Undetermined	Negative	0
GAY0055-5	Bovine	R. microplus	A	F	29.011	Undetermined	Negative	0
GAY0055-6	Bovine	R. microplus	A	F	28.965	Undetermined	Negative	0
GAY0055-7	Bovine	R. microplus	A	F	29.064	Undetermined	Negative	0
GAY0055-8	Bovine	R. microplus	A	F	29.019	Undetermined	Negative	0
GAY0055-9	Bovine	R. microplus	A	F	29.047	Undetermined	Negative	0
GAY0055-10	Bovine	R. microplus	A	F	29.048	Undetermined	Negative	0
GAY0055-11	Bovine	R. microplus	A	F	28.989	Undetermined	Negative	0
GAY0055-12	Bovine	R. microplus	A	F	28.994	Undetermined	Negative	0
GAY0055-13	Bovine	R. microplus	A	F	29.048	Undetermined	Negative	0
GAY0055-14	Bovine	R. microplus	A	F	29.128	Undetermined	Negative	0
GAY0055-15	Bovine	R. microplus	A	F	29.253	Undetermined	Negative	0
GAY0055-16	Bovine	R. microplus	A	F	29.34	Undetermined	Negative	0
GAY0055-17	Bovine	R. microplus	A	F	29.201	Undetermined	Negative	0
GAY0055-18	Bovine	R. microplus	A	F	29.183	Undetermined	Negative	0
GAY0055-19	Bovine	R. microplus	A	F	29.307	Undetermined	Negative	0
GAY0055-20	Bovine	R. microplus	A	F	29.261	Undetermined	Negative	0
GAY0055-21	Bovine	R. microplus	A	F	29.252	Undetermined	Negative	0
GAY0055-22	Bovine	R. microplus	A	F	29.281	Undetermined	Negative	0
GAY0055-23	Bovine	R. microplus	A	F	29.252	Undetermined	Negative	0
GAY0055-24	Bovine	R. microplus	A	F	29.227	Undetermined	Negative	0
GAY0055-25	Bovine	R. microplus	A	F	29.192	Undetermined	Negative	0
GAY0055-26	Bovine	R. microplus	A	F	29.256	Undetermined	Negative	0
GAY0056-1	Bovine	R. microplus	A	M	29.281	Undetermined	Negative	0
GAY0056-2	Bovine	R. microplus	A	M	29.266	Undetermined	Negative	0
GAY0056-3	Bovine	R. microplus	A	M	29.212	Undetermined	Negative	0
GAY0056-4	Bovine	R. microplus	A	M	29.213	Undetermined	Negative	0
GAY0056-5	Bovine	R. microplus	A	M	29.209	Undetermined	Negative	0
GAY0056-6	Bovine	R. microplus	A	M	29.213	Undetermined	Negative	0
GAY0056-7	Bovine	R. microplus	A	M	29.244	Undetermined	Negative	0
GAY0056-8	Bovine	R. microplus	A	M	29.255	Undetermined	Negative	0
GAY0056-9	Bovine	R. microplus	A	M	29.271	Undetermined	Negative	0
GAY0056-10	Bovine	R. microplus	A	M	29.237	Undetermined	Negative	0
GAY0056-11	Bovine	R. microplus	A	M	29.336	Undetermined	Negative	0
GAY0056-12	Bovine	R. microplus	A	M	29.251	Undetermined	Negative	0
GAY0056-13	Bovine	R. microplus	A	M	27.52	Undetermined	Negative	0
GAY0056-14	Bovine	R. microplus	A	M	27.486	Undetermined	Negative	0
GAY0056-15	Bovine	R. microplus	A	M	27.535	Undetermined	Negative	0
GAY0056-16	Bovine	R. microplus	A	M	27.439	Undetermined	Negative	0
GAY0058	Bovine	R. microplus	A	M	27.422	Undetermined	Negative	0
GAY0060-1	Bovine	R. microplus	A	F	27.49	Undetermined	Negative	0
GAY0060-2	Bovine	R. microplus	A	F	27.384	Undetermined	Negative	0
GAY0060-3	Bovine	R. microplus	A	F	27.355	Undetermined	Negative	0
GAY0060-4	Bovine	R. microplus	A	F	27.522	Undetermined	Negative	0
GAY0060-5	Bovine	R. microplus	A	F	27.376	Undetermined	Negative	0
GAY0060-6	Bovine	R. microplus	A	F	27.555	Undetermined	Negative	0
GAY0060-7	Bovine	R. microplus	A	F	27.5	Undetermined	Negative	0
GAY0060-8	Bovine	R. microplus	A	F	27.511	Undetermined	Negative	0
GAY0060-9	Bovine	R. microplus	A	F	27.328	Undetermined	Negative	0
GAY0060-10	Bovine	R. microplus	A	F	27.439	Undetermined	Negative	0
GAY0060-11	Bovine	R. microplus	A	F	27.456	Undetermined	Negative	0
GAY0060-12	Bovine	R. microplus	A	F	27.507	Undetermined	Negative	0
GAY0060-13	Bovine	R. microplus	A	F	27.516	Undetermined	Negative	0
GAY0060-14	Bovine	R. microplus	A	F	27.532	Undetermined	Negative	0
GAY0060-15	Bovine	R. microplus	A	F	27.535	Undetermined	Negative	0
GAY0060-16	Bovine	R. microplus	A	F	27.439	Undetermined	Negative	0
GAY0060-17	Bovine	R. microplus	A	F	26.759	Undetermined	Negative	0
GAY0060-18	Bovine	R. microplus	A	F	26.778	Undetermined	Negative	0
GAY0060-19	Bovine	R. microplus	A	F	26.74	Undetermined	Negative	0
GAY0062-1	Bovine	R. microplus	A	M	26.742	Undetermined	Negative	0
GAY0062-2	Bovine	R. microplus	A	M	26.712	Undetermined	Negative	0
GAY0062-3	Bovine	R. microplus	A	M	26.777	Undetermined	Negative	0
GAY0062-4	Bovine	R. microplus	A	M	26.78	Undetermined	Negative	0
GAY0062-5	Bovine	R. microplus	A	M	26.785	Undetermined	Negative	0
GAY0064-1	Bovine	R. microplus	A	F	26.787	Undetermined	Negative	0
GAY0064-2	Bovine	R. microplus	A	F	26.815	Undetermined	Negative	0
GAY0064-3	Bovine	R. microplus	N		26.765	Undetermined	Negative	0
GAY0064-4	Bovine	R. microplus	N		26.778	Undetermined	Negative	0
GAY0064-5	Bovine	A. variegatum	N		26.705	Undetermined	Negative	0
GAY0066'	Caprine	R. microplus	A	M	26.664	Undetermined	Negative	0
GAY0067-11	Caprine	A. variegatum	A	F	26.883	Undetermined	Negative	0
GAY0068-1	Caprine	A. variegatum	A	M	26.7	Undetermined	Negative	0
Total: 263

## Sheet: Positive extraction controls
Extraction control	Cq IPC	Cq RLEP	M. leprae Pos / Neg	# RLEP / 2µl	Number of bacilli / 50µl eluate
'+BK2019-80150	28.971	29.785	Positive	10698387	7429435
+BK2019-80152	28.722	31.09	Positive	204850	142257
+BK2019-80154	28.726	31.013	Positive	170858	118651
+BK2019-80156	29.184	31.166	Positive	2815875	1955469
+BK2019-80158	28.988	30.809	Positive	3525347	2448158
+BK2019-80160	28.851	31.233	Positive	2768659	1922680
+BK2019-80162	29.684	30.522	Positive	3621197	2514720
+BK2019-80164	29.58	31.088	Positive	2526026	1754184
+BK2019-80166	29.242	30.999	Positive	3137713	2178967
+BK2019-80170	29.824	30.679	Positive	3356943	2331210
+BK2019-80172	26.996	31.159	Positive	2951150	2049410
+BK2019-80174	27.061	30.646	Positive	4176549	2900381
+BK2019-80176	27.482	31.328	Positive	3065283	2128669
+BK2019-80178	28.683	31.286	Positive	3203160	2224417
+BK2019-80180	28.534	31.422	Positive	2934404	2037780
+BK2019-80182	29.87	29.748	Positive	7051206	4896671
+BK2019-80184	27.747	29.826	Positive	5198917	3610359
+BK2019-80186	27.735	29.489	Positive	6353846	4412393
+BK2019-80188	27.314	29.967	Positive	5351677	3716443
+BK2019-80190	27.333	30.046	Positive	5105195	3545275
+BK2019-80192	29.019	29.613	Positive	6000504	4167017
+BK2019-80194	28.656	30.847	Positive	4442792	3085273
+BK2019-80196	28.563	29.856	Positive	6115680	4247000
+BK2019-80198	28.389	30.436	Positive	3804059	2641708
+BK2019-80200	28.45	30.319	Positive	4099881	2847140
+BK2019-80202	29.353	30.262	Positive	4412125	3063976
+BK2019-80204	28.286	30.457	Positive	4526103	3143127
+BK2019-80206	28.321	30.345	Positive	4879032	3388217
+BK2019-80208	29.414	30.595	Positive	6904879	4795055
+BK2019-80210	25.891	30.218	Positive	6545664	4545600
+BK2019-80212	25.877	30.226	Positive	6508332	4519675
+BK2019-80214	29.337	30.275	Positive	6097832	4234606
+BK2019-80216	29.353	30.194	Positive	6387471	4435744
+BK2019-80218	29.666	30.227	Positive	5943861	4127681
+BK2019-80220	27.675	30.697	Positive	4539184	3152211
+BK2019-80222	27.656	30.648	Positive	4679385	3249573
+BK2019-80224	26.837	30.085	Positive	5237643	3637252
+BK2019-80226	26.95	30.633	Positive	3894895	2704788

## Sheet: Negative extraction controls
Extraction control	Cq IPC	Cq RLEP	M. leprae Pos / Neg	# RLEP / 2µl	Number of bacilli / 50µl eluate
-BK2019-80151	28.564	Undetermined	Negative	0	0
-BK2019-80153	28.588	Undetermined	Negative	0	0
-BK2019-80155	28.616	Undetermined	Negative	0	0
-BK2019-80157	29.093	Undetermined	Negative	0	0
-BK2019-80159	28.791	Undetermined	Negative	0	0
-BK2019-80161	28.773	Undetermined	Negative	0	0
-BK2019-80163	29.531	Undetermined	Negative	0	0
-BK2019-80165	29.3	Undetermined	Negative	0	0
-BK2019-80167	29.198	Undetermined	Negative	0	0
-BK2019-80171	29.541	Undetermined	Negative	0	0
-BK2019-80173	26.918	Undetermined	Negative	0	0
-BK2019-80175	27.002	Undetermined	Negative	0	0
-BK2019-80177	27.346	Undetermined	Negative	0	0
-BK2019-80179	28.565	Undetermined	Negative	0	0
-BK2019-80181	28.454	Undetermined	Negative	0	0
-BK2019-80183	29.423	Undetermined	Negative	0	0
-BK2019-80185	27.325	Undetermined	Negative	0	0
-BK2019-80187	27.488	Undetermined	Negative	0	0
-BK2019-80189	27.125	Undetermined	Negative	0	0
-BK2019-80191	27.202	Undetermined	Negative	0	0
-BK2019-80193	28.659	Undetermined	Negative	0	0
-BK2019-80195	28.428	Undetermined	Negative	0	0
-BK2019-80197	28.346	Undetermined	Negative	0	0
-BK2019-80199	28.149	Undetermined	Negative	0	0
-BK2019-80201	28.267	Undetermined	Negative	0	0
-BK2019-80203	29.126	Undetermined	Negative	0	0
-BK2019-80205	28.191	Undetermined	Negative	0	0
-BK2019-80207	28.155	Undetermined	Negative	0	0
-BK2019-80209	29.117	Undetermined	Negative	0	0
-BK2019-80211	26,522*	Undetermined*	Negative	0	0
-BK2019-80213	25.917	Undetermined	Negative	0	0
-BK2019-80215	29.035	Undetermined	Negative	0	0
-BK2019-80217	29.084	Undetermined	Negative	0	0
-BK2019-80219	29.292	Undetermined	Negative	0	0
-BK2019-80221	27.483	Undetermined	Negative	0	0
-BK2019-80223	27.478	Undetermined	Negative	0	0
-BK2019-80225	26.742	Undetermined	Negative	0	0
-BK2019-80227	26.823	Undetermined	Negative	0	0

## Sheet: Abbreviations
A	adult
N	nymph
L	Larvae
F	female
M	male
*	Average Cq values exceptionally based on 4 repeats instead of 3
